# Supplementary material for: Simultaneous Determination of Water- and Fat-Soluble Arsenic Species by HPLC-ICP-MS in Food Samples: A Pilot Study
Source: Foods. 2026 Jun 28;15(13):2304. doi: 10.3390/foods15132304 (PMC13361988; doi:10.3390/foods15132304)
Supplement: Supplementary file 1 [file foods-15-02304-s001.zip]

Archive with 1 entries (1 files):
- foods-4378617-supplementary.pdf
